# Supplementary material for: The High Prevalence of Sarcopenia in Rheumatoid Arthritis in the Korean Population: A Nationwide Cross-Sectional Study
Source: Healthcare (Basel). 2023 May 12;11(10):1401. doi: 10.3390/healthcare11101401 (PMC10218272; doi:10.3390/healthcare11101401)
Supplement: Supplementary file 1 [file healthcare-11-01401-s001.zip]

Archive with 1 entries (1 files):
- healthcare-2306559-supplementary.pdf
